# Supplementary material for: Estimating the Post-Mortem Interval Under Extreme Heat Environments: A Climate-Adaptive Case Series Based on Artificial Intelligence-Supported Diagnostics
Source: Diagnostics (Basel). 2026 May 6;16(9):1407. doi: 10.3390/diagnostics16091407 (PMC13163471; doi:10.3390/diagnostics16091407)
Supplement: Supplementary file 1 [file diagnostics-16-01407-s001.zip]

Archive with 3 entries (3 files):
- S1_TRIPOD‐AI Checklist.pdf
- S2_AI Model Workflow & Case Applications.pdf
- S3_Supplementary Table S1.pdf
